# Supplementary material for: Phylogenetic and Comparative Genomics Study of Cephalopina titillator Based on Mitochondrial Genomes
Source: Insects. 2024 Dec 26;16(1):6. doi: 10.3390/insects16010006 (PMC11766325; doi:10.3390/insects16010006)
Supplement: Supplementary file 1 [file insects-16-00006-s001.zip]

Archive with 5 entries (4 files):
- insects-3341487 Supplementary/
- insects-3341487 Supplementary/Figure S1 Sequencing depth and coverage map..pdf
- insects-3341487 Supplementary/Table S1 Codon usage preferences table.xlsx
- insects-3341487 Supplementary/Table S2 Optimal model parameters.xlsx
- insects-3341487 Supplementary/Table S3 Secondary structure prediction of tRNA genes.xlsx
