# Supplementary material for: Phylogenetic and Comparative Genomics Study of Cephalopina titillator Based on Mitochondrial Genomes
Source: Insects. 2024 Dec 26;16(1):6. doi: 10.3390/insects16010006 (PMC11766325; doi:10.3390/insects16010006)
Supplement: Supplementary file 1 [file insects-16-00006-s001.zip › insects-3341487 Supplementary/Table S1 Codon usage preferences table.xlsx]

## Sheet: Table S1
Table S1 Codon usage preferences table
#Codon	AA	RSCU	tRNA
GCA	Ala	1.213	trnC-gca
GCC	Ala	0.764
GCG	Ala	0.202
GCT	Ala	1.82	trnS1-gct
CGA	Arg	1.671
CGC	Arg	0.214
CGG	Arg	0.3
CGT	Arg	0.343
AAC	Asn	0.385
AAT	Asn	1.615
GAC	Asp	0.667
GAT	Asp	1.333	trnI-gat
TGC	Cys	0.303	trnA-tgc
TGT	Cys	1.697	trnT-tgt
CAA	Gln	1.733
CAG	Gln	0.267
GAA	Glu	1.537	trnF-gaa
GAG	Glu	0.463
GGA	Gly	2.206
GGC	Gly	0.323
GGG	Gly	0.753
GGT	Gly	0.717
CAC	His	1.027
CAT	His	0.973	trnM-cat
ATC	Ile	0.36
ATT	Ile	1.636
CTA	Leu1	0.936
CTC	Leu1	0.264
CTG	Leu1	0.061
CTT	Leu1	0.6	trnK-ctt
TTA	Leu2	3.254
TTG	Leu2	0.885	trnQ-ttg
AAA	Lys	1.6
AAG	Lys	0.4
ATA	Met	1.004
ATG	Met	1
TTC	Phe	0.394	trnE-ttc
TTT	Phe	1.606
CCA	Pro	1.294
CCC	Pro	1.206
CCG	Pro	0.118
CCT	Pro	1.382
AGA	Ser1	2.786
AGC	Ser1	0.168
AGG	Ser1	0.686
AGT	Ser1	0.755
TCA	Ser2	2.203	trnW-tca
TCC	Ser2	0.42	trnG-tcc
TCG	Ser2	0.273	trnR-tcg
TCT	Ser2	2.182
ACA	Thr	1.55
ACC	Thr	0.689
ACG	Thr	0.191
ACT	Thr	1.569
TGG	Trp	1	trnP-tgg
TAC	Tyr	0.364	trnV-tac
TAT	Tyr	1.636
GTA	Val	1.538	trnY-gta
GTC	Val	0.185	trnD-gtc
GTG	Val	0.513	trnH-gtg
GTT	Val	1.764	trnN-gtt
