# Supplementary material for: Phylogenetic and Comparative Genomics Study of Cephalopina titillator Based on Mitochondrial Genomes
Source: Insects. 2024 Dec 26;16(1):6. doi: 10.3390/insects16010006 (PMC11766325; doi:10.3390/insects16010006)
Supplement: Supplementary file 1 [file insects-16-00006-s001.zip › insects-3341487 Supplementary/Table S2 Optimal model parameters.xlsx]

## Sheet: IQTree
The model selected by IQTree
Subset partitions	Best model
P1: (rrnL_mafft_trimAl)	TIM3+F+R3
P2: (rrnS_mafft_trimAl)	TPM2u+F+R2
P3:(trnA_mafft_trimAl_trnM_mafft_trimAl_trnN_mafft_trimAl_trnR_mafft_trimAl_trnS1_mafft_trimAl_trnS2_mafft_trimAl)	TIM2+F+I+G4
P4: (trnC_mafft_trimAl)	TPM2u+F+G4
P5:(trnD_mafft_trimAl_trnG_mafft_trimAl_trnT_mafft_trimAl)	TIM2+F+I+I+R2
P6: (trnE_mafft_trimAl)	HKY+F+R2
P7: (trnF_mafft_trimAl_trnP_mafft_trimAl)	TPM3u+F+G4
P8: (trnH_mafft_trimAl)	TN+F+G4
P9:(trnI_mafft_trimAl_trnL2_mafft_trimAl_trnQ_mafft_trimAl_trnW_mafft_trimAl)	TPM2u+F+R2
P10: (trnK_mafft_trimAl)	HKY+F+I+G4
P11: (trnL1_mafft_trimAl_trnV_mafft_trimAl)	HKY+F
P12: (trnY_mafft_trimAl)	TIM3+F+G4
P13: (atp6_mafft_trimAl_nad3_mafft_trimAl)	GTR+F+R3
P14: (atp8_mafft_trimAl)	HKY+F+I+G4
P15: (cox1_mafft_trimAl)	GTR+F+I+G4
P16: (cox2_mafft_trimAl_cox3_mafft_trimAl)	GTR+F+I+I+R3
P17: (cytb_mafft_trimAl)	GTR+F+R3
P18: (nad1_mafft_trimAl_nad4L_mafft_trimAl)	GTR+F+I+I+R3
P19: (nad2_mafft_trimAl)	TIM+F+R3
P20: (nad4_mafft_trimAl_nad5_mafft_trimAl)	GTR+F+I+I+R3
P21: (nad6_mafft_trimAl)	GTR+F+I+G4

## Sheet: MrBayes
The model selected by MrBayes
Subset partitions	Best model
P1: (rrnL_mafft_trimAl)	GTR+F+I+G4
P2: (rrnS_mafft_trimAl)	GTR+F+G4
P3: (trnA_mafft_trimAl_trnI_mafft_trimAl_trnL2_mafft_trimAl_trnN_mafft_trimAl_trnS1_mafft_trimAl_trnS2_mafft_trimAl_trnW_mafft_trimAl)	GTR+F+I+G4
P4: (trnC_mafft_trimAl)	HKY+F+G4
P5: (trnD_mafft_trimAl_trnG_mafft_trimAl_trnT_mafft_trimAl)	GTR+F+I+G4
P6: (trnE_mafft_trimAl)	HKY+F+I+G4
P7: (trnF_mafft_trimAl_trnP_mafft_trimAl)	GTR+F+G4
P8: (trnH_mafft_trimAl)	HKY+F+I+G4
P9: (trnK_mafft_trimAl)	HKY+F+I+G4
P10: (trnL1_mafft_trimAl_trnV_mafft_trimAl)	HKY+F
P11: (trnM_mafft_trimAl_trnR_mafft_trimAl)	GTR+F+I
P12: (trnQ_mafft_trimAl)	HKY+F+G4
P13: (trnY_mafft_trimAl)	GTR+F+G4
P14: (atp6_mafft_trimAl_nad3_mafft_trimAl)	GTR+F+I+G4
P15: (atp8_mafft_trimAl)	HKY+F+I+G4
P16: (cox1_mafft_trimAl)	GTR+F+I+G4
P17: (cox2_mafft_trimAl_cox3_mafft_trimAl)	GTR+F+I+G4
P18: (cytb_mafft_trimAl)	GTR+F+I+G4
P19: (nad1_mafft_trimAl_nad4L_mafft_trimAl)	GTR+F+I+G4
