# Supplementary material for: Phylogenetic and Comparative Genomics Study of Cephalopina titillator Based on Mitochondrial Genomes
Source: Insects. 2024 Dec 26;16(1):6. doi: 10.3390/insects16010006 (PMC11766325; doi:10.3390/insects16010006)
Supplement: Supplementary file 1 [file insects-16-00006-s001.zip › insects-3341487 Supplementary/Table S3 Secondary structure prediction of tRNA genes.xlsx]

## Sheet: Sheet1
Table S3 Prediction results of secondary structure of tRNA genes
Gene	Statrt	End	Strand	Condon	Seq	Str
trnI	0	65	1	GAT	AATGAATTGCCTGAAAAAGGGCTACCTTGATAGGGTAGATCATATAATCAACTATTATATTCATTA	(((((((..(((.....))).(((((.......))))).....(((((.....)))))))))))).
trnQ	252	320	-1	TTG	TATATTTTGGTGTATGATGCACATGAGTTTTTGATACTTTGGGAAATAGTTTGATTCTATTAAATATAA	(((((((..((((.....))))..((((.......)))).....(((((.......)))))))))))).
trnM	320	388	1	CAT	AAAAAGATAAGCTAAAAAAGCTATTGGGCTCATACCCCACTTATAAAGGTTATAATCCTTTTCTTTTTA	(((((((..((((.....))))..((((.......)))).....(((((.......)))))))))))).
trnW	1398	1466	1	TCA	AGGGTTTTAAGTTAAATAAACTAATGGCCTTCAAAGCTATAAATATAAGGGATAAACTTTTAAACCCTA	(((((((..((((.....)))).(((((.......)))))....(.(((.......))).)))))))).
trnC	1473	1533	-1	GCA	GGCTTTATAGTCAAGTATGATATTAGACTGCAATTCTAAAGGAGCGTAAGCGCTGAAGCCT	(((((((..((((....)))).(((((.......)))))....(((....)))))))))).
trnY	1557	1625	-1	GTA	GATTAAATGGCTGAGGATAGGCAATAGACTGTAAATCTATTTATGAAGGTGAGTAGCTTTCTTTAATCA	(((((((..(((.......))).(((((.......)))))....(((((.......)))))))))))).
trnL2	3158	3223	1	TAA	TCTAATATGGCAGACTAGTGCAATGGATTTAAGCTCCATAAATAAAGTATTTTCCTTTTATTAGAA	(((((((..(((......))).(((((.......)))))....((((.......))))))))))).
trnK	3906	3974	1	CTT	CATTAGATGACTGAAAGCAAGTACTGGTCTCTTAAACCACTATATAGTAAATTAGCAATTACTTCTAATGA	(((((((.((.......))...((((.......))))......(((((........)))))))))))).
trnD	3974	4037	1	GTC	AAAAAATTAGTTAAAATATAACATTAACTTGTCAAGTTAAAATTATCTAATAAGATATTTTTTA	(((((((..((((.....)))).(((((.......)))))....((((....))))))))))).
trnG	5659	5722	1	TCC	ATCTATATAGTATATTAGTACATTTAACTTCCAATTAAAAAGTTTATTTATAATAATATAGATA	(((((((..((((....)))).(((((.......)))))....(((((...)))))))))))).
trnA	6075	6139	1	TGC	AAGGTTGTAGTTAATACTAACATTTGACTTGCACTCAAAAAATATTGAAATATCAATCTACCTTG	(((((.(..((((....)))).(((((.......)))))....(((((....)))))).))))).
trnR	6139	6200	1	TCG	GAATATGAAGCGATAAATTGCAATTAGTTTCGACCTAATTCTAGGTAAATTACCCTTATTCT	(((((.(..((((....)))).(((((.......)))))....(((((.)))))).))))).
trnN	6204	6267	1	GTT	TTAATTGAAGCCAAAAAGAGGCTTATCACTGTTAATGATAAAATTGATAAAATATCCAATTAAA	(((((((..(((.......))).(((((.......))))).....((((...))))))))))).
trnS1	6268	6333	1	GCT	GAAGTATGGTGACCAAAAAAAGCCGCTAACTTTTTATTGTAATGGTTAAATTCCATTTATACTTCT	(((((((..........(((((.......)))))......((((.........)))).))))))).
trnE	6337	6400	1	TTC	ATTTATATAGTTTAATAAAAACATTACACTTTCACTGTAAAATTAAAATCTATTTTTATAAATT	(((((((..((((.....)))).(((((.......)))))....(((((..)))))))))))).
trnF	6421	6485	-1	GAA	ATTCAAATAGCTTATATAAGAGTATAATATTGAAGATATTAGGGAGATGTTTATATCTTTGGATA	(((((((..((((......)))).(((((.......)))))....(((((..)))))))))))).
trnH	8218	8281	-1	GTG	ATTTAAATAGTTTAATGAAAATGTTGATTTGTGGTGTCATCGATAAGAGTATTCTTTTTAAATT	(((((((..((((.....))))..((((.......)))).....(((((..)))))))))))).
trnT	9910	9974	1	TGT	GTTTTAATAGTTTAATAAAAACATTGGTCTTGTAAACCAAAATTGGGAATAATTCCCTTAAATCA	(.(((((..((((.....)))).(((((.......)))))....(((((...)))))))))).).
trnP	9976	10040	-1	TGG	CAAGAGGTAGTTTAATTAAAATATTAATTTTGGGGATTAATGATGAAAATATTTTTCTGTCTTGA	(((((.(..((((.....)))).(((((.......)))))....(((((...)))))).))))).
trnS2	11705	11772	1	TGA	AGTTAATGAGCTTGATATAAGCATATGTTTTGAAAGCATAAGATAGAAATCAACTTTTCTATTAACTT	(((((((..((((.....)))).(((((.......)))))....(((((......)))))))))))).
trnL1	12739	12804	-1	TAG	GCTATTTTGGCAGATTAGTGCAATAAATTTAGAATTTATTAATATAGTTTTATTCTATAAATAGTA	(((((((..(((......))).(((((.......)))))....((((.......))))))))))).
trnV	14128	14199	-1	TAC	CAATTTAAAGCTTAATTAGTAAAGCATTTCATTTACATTGAGAGGAATTTTGTGCAATTCATTATAAATTGA	(((((((..((((........)))).(((((.......)))))....(..((.......))..)))))))).

## Sheet: Sheet2
AATGAATTGCCTGAAAAAGGGCTACCTTGATAGGGTAGATCATATAATCAACTATTATATTCATTA
TATATTTTGGTGTATGATGCACATGAGTTTTTGATACTTTGGGAAATAGTTTGATTCTATTAAATATAA
AAAAAGATAAGCTAAAAAAGCTATTGGGCTCATACCCCACTTATAAAGGTTATAATCCTTTTCTTTTTA
AGGGTTTTAAGTTAAATAAACTAATGGCCTTCAAAGCTATAAATATAAGGGATAAACTTTTAAACCCTA
GGCTTTATAGTCAAGTATGATATTAGACTGCAATTCTAAAGGAGCGTAAGCGCTGAAGCCT
GATTAAATGGCTGAGGATAGGCAATAGACTGTAAATCTATTTATGAAGGTGAGTAGCTTTCTTTAATCA
TCTAATATGGCAGACTAGTGCAATGGATTTAAGCTCCATAAATAAAGTATTTTCCTTTTATTAGAA
CATTAGATGACTGAAAGCAAGTACTGGTCTCTTAAACCACTATATAGTAAATTAGCAATTACTTCTAATGA
AAAAAATTAGTTAAAATATAACATTAACTTGTCAAGTTAAAATTATCTAATAAGATATTTTTTA
ATCTATATAGTATATTAGTACATTTAACTTCCAATTAAAAAGTTTATTTATAATAATATAGATA
AAGGTTGTAGTTAATACTAACATTTGACTTGCACTCAAAAAATATTGAAATATCAATCTACCTTG
GAATATGAAGCGATAAATTGCAATTAGTTTCGACCTAATTCTAGGTAAATTACCCTTATTCT
TTAATTGAAGCCAAAAAGAGGCTTATCACTGTTAATGATAAAATTGATAAAATATCCAATTAAA
GAAGTATGGTGACCAAAAAAAGCCGCTAACTTTTTATTGTAATGGTTAAATTCCATTTATACTTCT
ATTTATATAGTTTAATAAAAACATTACACTTTCACTGTAAAATTAAAATCTATTTTTATAAATT
ATTCAAATAGCTTATATAAGAGTATAATATTGAAGATATTAGGGAGATGTTTATATCTTTGGATA
ATTTAAATAGTTTAATGAAAATGTTGATTTGTGGTGTCATCGATAAGAGTATTCTTTTTAAATT
GTTTTAATAGTTTAATAAAAACATTGGTCTTGTAAACCAAAATTGGGAATAATTCCCTTAAATCA
CAAGAGGTAGTTTAATTAAAATATTAATTTTGGGGATTAATGATGAAAATATTTTTCTGTCTTGA
AGTTAATGAGCTTGATATAAGCATATGTTTTGAAAGCATAAGATAGAAATCAACTTTTCTATTAACTT
GCTATTTTGGCAGATTAGTGCAATAAATTTAGAATTTATTAATATAGTTTTATTCTATAAATAGTA
CAATTTAAAGCTTAATTAGTAAAGCATTTCATTTACATTGAGAGGAATTTTGTGCAATTCATTATAAATTGA
